# Supplementary material for: Trypanosoma cruzi DNA Identification in Breast Milk from Mexican Women with Chagas Disease
Source: Microorganisms. 2024 Dec 21;12(12):2660. doi: 10.3390/microorganisms12122660 (PMC11728801; doi:10.3390/microorganisms12122660)
Supplement: Supplementary file 1 [file microorganisms-12-02660-s001.zip]

Archive with 1 entries (1 files):
- microorganisms-3327368-supplementary.pdf
